# Supplementary material for: Contaminated Incubators: Source of a Multispecies Enterobacter Outbreak of Neonatal Sepsis
Source: Microbiol Spectr. 2022 Jun 15;10(4):e00964-22. doi: 10.1128/spectrum.00964-22 (PMC9430301; doi:10.1128/spectrum.00964-22)
Supplement: Supplemental file 1 — Table S1. Download spectrum.00964-22-s0001.xlsx, XLSX file, 0.01 MB [file spectrum.00964-22-s0001.xlsx]

## Sheet: Sepsis strains
Table S1 Matrix of SNP pair counts of twenty Enterobacter bacteriemia-causing recovered during the outbreak period
	ECH10	ECH11	ECH19	ECH1	ECH20	ECH21	ECH23	ECH24	ECH25	ECH26	ECH27	ECH28	ECH2	ECH3	ECH4	ECH5	ECH6	ECH7	ECH8	ECH9	Reference ATCC13047
ECH10	0	39903	42016	39902	39578	39586	39858	39591	39835	43466	9316	39884	39844	39904	9703	9103	39854	9700	37343	9777	27903
ECH11	39903	0	38959	33	14205	14217	153	5610	5264	40916	40056	18879	94	7	39890	39902	101	39884	26554	39933	24845
ECH19	42016	38959	0	38958	38911	38923	38907	38667	38968	39316	42168	38926	38891	38960	42108	42045	38912	42105	38531	41954	22875
ECH1	39902	33	38958	0	14210	14224	174	5631	5281	40912	40055	18882	113	32	39889	39899	122	39883	26559	39930	24842
ECH20	39578	14205	38911	14210	0	4212	14249	14116	14112	40640	39603	18829	14251	14204	39589	39563	14273	39584	26351	39517	24617
ECH21	39586	14217	38923	14224	4212	0	14241	14175	14105	40640	39651	18760	14245	14216	39611	39583	14278	39606	26351	39540	24635
ECH23	39858	153	38907	174	14249	14241	0	5677	5323	40846	40015	18902	61	154	39847	39856	240	39841	26553	39884	24760
ECH24	39591	5610	38667	5631	14116	14175	5677	0	5651	40432	39709	18894	5674	5611	39578	39538	5697	39572	26470	39596	24345
ECH25	39835	5264	38968	5281	14112	14105	5323	5651	0	40874	39924	18801	5324	5265	39799	39806	5337	39793	26530	39848	24798
ECH26	43466	40916	39316	40912	40640	40640	40846	40432	40874	0	43460	40569	40837	40913	43485	43426	40827	43484	40478	43284	18275
ECH27	9316	40056	42168	40055	39603	39651	40015	39709	39924	43460	0	39826	40004	40057	9491	8891	40013	9486	37396	9472	27898
ECH28	39884	18879	38926	18882	18829	18760	18902	18894	18801	40569	39826	0	18900	18878	39747	39751	18893	39744	26219	39734	24375
ECH2	39844	94	38891	113	14251	14245	61	5674	5324	40837	40004	18900	0	93	39832	39846	181	39826	26546	39873	24753
ECH3	39904	7	38960	32	14204	14216	154	5611	5265	40913	40057	18878	93	0	39891	39903	102	39885	26555	39934	24844
ECH4	9703	39890	42108	39889	39589	39611	39847	39578	39799	43485	9491	39747	39832	39891	0	9271	39849	27	37027	8392	27923
ECH5	9103	39902	42045	39899	39563	39583	39856	39538	39806	43426	8891	39751	39846	39903	9271	0	39857	9266	37274	9216	27849
ECH6	39854	101	38912	122	14273	14278	240	5697	5337	40827	40013	18893	181	102	39849	39857	0	39843	26565	39888	24752
ECH7	9700	39884	42105	39883	39584	39606	39841	39572	39793	43484	9486	39744	39826	39885	27	9266	39843	0	37022	8385	27922
ECH8	37343	26554	38531	26559	26351	26351	26553	26470	26530	40478	37396	26219	26546	26555	37027	37274	26565	37022	0	37170	24365
ECH9	9777	39933	41954	39930	39517	39540	39884	39596	39848	43284	9472	39734	39873	39934	8392	9216	39888	8385	37170	0	27705
Reference ATCC13047	27903	24845	22875	24842	24617	24635	24760	24345	24798	18275	27898	24375	24753	24844	27923	27849	24752	27922	24365	27705	0
min: 7 max: 43485
